# Supplementary material for: Lost by Transcription: Fork Failures, Elevated Expression, and Clinical Consequences Related to Deletions in Metastatic Colorectal Cancer
Source: Int J Mol Sci. 2022 May 3;23(9):5080. doi: 10.3390/ijms23095080 (PMC9102808; doi:10.3390/ijms23095080)
Supplement: Supplementary file 1 [file ijms-23-05080-s001.zip]

Archive with 1 entries (1 files):
- SupplFigures_SVsizes.pptx
